# Supplementary material for: Acetyl-leucine slows disease progression in lysosomal storage disorders
Source: Brain Commun. 2020 Dec 20;3(1):fcaa148. doi: 10.1093/braincomms/fcaa148 (PMC7954382; doi:10.1093/braincomms/fcaa148)
Supplement: fcaa148_Supplementary_Data [file fcaa148_Supplementary_Data.zip]

Archive with 5 entries (5 files):
- Supplementary_Table_2.docx
- FL_Western_blots.pdf
- Supplemental_experimental_procedures.docx
- Supplementary_Figures.pdf
- Supplementary_Table_1_Antibody_list.docx
